# Supplementary material for: The Development of Global-Level Categorization: Frequency Tagging EEG Responses
Source: Brain Sci. 2024 May 24;14(6):541. doi: 10.3390/brainsci14060541 (PMC11201576; doi:10.3390/brainsci14060541)
Supplement: Supplementary file 1 [file brainsci-14-00541-s001.zip]

Archive with 1 entries (1 files):
- brainsci-2961614-supplementary.pdf
